# Supplementary material for: Automated workflow composition in mass spectrometry-based proteomics
Source: Bioinformatics. 2018 Jul 24;35(4):656–64. doi: 10.1093/bioinformatics/bty646 (PMC6378944; doi:10.1093/bioinformatics/bty646)
Supplement: Supplementary Data [file bty646_supp.zip]

Archive with 9 entries (8 files):
- bty646-suppl_data/
- bty646-suppl_data/bty646_Supplementary_Figure_3.pdf
- bty646-suppl_data/bty646_Supplementary_Figure_4.pdf
- bty646-suppl_data/bty646_Supplementary_Figure_6.pdf
- bty646-suppl_data/bty646_Supplementary_Table_1.csv
- bty646-suppl_data/bty646_Supplementary_Table_2.xlsx
- bty646-suppl_data/bty646_Supplementary_Figure_1.pdf
- bty646-suppl_data/bty646_Supplementary_Figure_2.pdf
- bty646-suppl_data/bty646_Supplementary_Figure_5.pdf
