# Supplementary material for: Automated workflow composition in mass spectrometry-based proteomics
Source: Bioinformatics. 2018 Jul 24;35(4):656–64. doi: 10.1093/bioinformatics/bty646 (PMC6378944; doi:10.1093/bioinformatics/bty646)
Supplement: Supplementary Data [file bty646_supp.zip › bty646-suppl_data/bty646_Supplementary_Table_1.csv]

Tool name (bio.tools CURIE)	Version	EDAM operation	EDAM data type in	EDAM data format in	EDAM data type out	EDAM data format out
Comet (biotools:comet)	2016.01 rev. 2	Peptide database search [operation:3646]	Mass spectrometry spectra [data:0943]	mzML [format:3244], mzXML [format:3654]	Peptide identification [data:0945]	pepXML [format:3655]
CompassXport (biotools:compassxport)		Formatting [operation:0335]	Mass spectrometry spectra [data:0943]	MGF [format:3651], mzXML [format:3654], mzML [format:3244]	Mass spectrometry spectra [data:0943]	mzXML [format:3654], mzML [format:3244]
EnrichNet (biotools:enrichnet)	1.1	Gene-set enrichment analysis [operation:2436]	UniProt accession [operation:3021]	plain text format (unformatted) [format:1964]	Pathway or network [data:2600]	HTML [format:2331]
extract_protein_names	-	Sequence coordinate conversion [operation:3434]	Peptide identification [data:0945]	protXML [format:3747]	UniProt accession [data:3021]	plain text format (unformatted) [format:1964]
GeneTrail (biotools:genetrail)		Gene-set enrichment analysis [operation:2436]	UniProt accession [data:3021]	plain text format (unformatted) [format:1964]	Pathway or network [data:2600]	HTML [format:2331]
GeneTrail2 (biotools:genetrail2)	1.5	Gene-set enrichment analysis [operation:2436]	UniProt accession [data:3021]	plain text format (unformatted) [format:1964]	Pathway or network [data:2600]	HTML [format:2331]
gProfileR (biotools:gProfileR7739)	0.6.1 (R package)	Gene-set enrichment analysis [operation:2436]	UniProt accession [data:3021]	plain text format (unformatted) [format:1964]	Pathway or network [data:2600]	TSV [format:3475]
idconvert (biotools:idconvert)	3.0.6002	Sequence coordinate conversion [operation:3434]	Peptide identification [data:0945]	pepXML [format:3655], mzIdentML [format:3247], protXML [format:3747]	Peptide identification [data:0945]	mzIdentML [format:3247], pepXML [format:3655],
isobar (biotools:isobar)	1.24.0	iTRAQ [operation:3639]	Peptide identification [data:0945]	MGF [format:3651], CSV [format:3752], TSV [format:3475]	Gene expression profile [data:0928]	PDF [format:3508]
Libra (biotools:libra)	TPP v5.0.0 Typhoon, Build 201704200132-exported	iTRAQ [operation:3639]	Peptide identification [data:0945]	pepXML [format:3655]	Gene expression profile [data:0928]	mzIdentML [format:3247], TSV [format:3475]
msconvert (biotools:msconvert)	3.0.6002	Formatting [operation:0335]	Mass spectrometry spectra [data:0943]	MGF [format:3651], mzXML [format:3654], mzML [format:3244], format:3712	Mass spectrometry spectra [data:0943]	MGF [format:3651], mzXML [format:3654], mzML [format:3244]
mzXMLplot (biotools:mzXMLplot)		Chromatogram visualisation [operation:3203]	Mass spectrometry spectra [data:0943]	mzXML [format:3654]	Image [data:2968]	PNG [format:3603]
Pep3D (biotools:Pep3D)		Chromatogram visualisation [operation:3203]	Mass spectrometry spectra [data:0943]	mzXML [format:3654], mzML [format:3244]	Image [data:2968]	PNG [format:3603]
PeptideProphet (biotools:PeptideProphet)	TPP v5.0.0 Typhoon, Build 201704200132-exported	Validation of peptide-spectrum matches [operation:3648]	Peptide identification [data:0945]	pepXML [format:3655], mzIdentML [format:3247]	Peptide identification [data:0945]	pepXML [format:3655]
PeptideShaker_PTMI (biotools:peptideshaker)	1.13.6	PTM identification [operation:3645]	Peptide identification [data:0945]	mzIdentML [format:3247]	Peptide identification [data:0945]	pepXML [format:3655], TSV [format:3475], mzIdentML [format:3247]
PeptideShaker_VPSM (biotools:peptideshaker)	1.13.6	Validation of peptide-spectrum matches [operation:3648]	Peptide identification [data:0945]	mzIdentML [format:3247]	Peptide identification [data:0945]	pepXML [format:3655], TSV [format:3475], mzIdentML [format:3247]
ProteinProphet (biotools:proteinprophet)	TPP v5.0.0 Typhoon, Build 201704200132-exported	Validation of peptide-spectrum matches [operation:3648]	Peptide identification [data:0945]	pepXML [format:3655]	Peptide identification [data:0945]	protXML [format:3747]
protk (biotools:protk)	1.4.4	Formatting [operation:0335]	Peptide identification [data:0945]	pepXML [format:3655]	Peptide identification [data:0945]	TSV [format:3475]
PTMProphet (biotools:PTMProphet)	TPP v5.0.0 Typhoon, Build 201704200132-exported	PTM localisation [operation:3755]	Peptide identification [data:0945]	pepXML [format:3655]	Peptide identification [data:0945]	pepXML [format:3655]
rt		Retention time prediction [operation:3633]	Peptide property [data:2979]	TSV [format:3475], pepXML [format:3655]	Amino acid index (hydropathy) [data:1506]	Textual format [format:2330]
rt4		Retention time prediction [operation:3633]	Peptide property [data:2979]	TSV [format:3475], pepXML [format:3655]	Amino acid index (hydropathy) [data:1506]	TSV [format:3475], XML [format:2332]
SearchGUI (biotools:searchgui)	3.0.2	Peptide database search [operation:3646]	Mass spectrometry spectra [data:0943]	MGF [format:3651], FASTA [format:1929]	Peptide identification [data:0945]	mzIdentML [format:3247], pepXML [format:3655]
SSRCalc (biotools:ssrcalc)		Retention time prediction [operation:3633]	Peptide property [data:2979]	Textual format [format:2330], TSV [format:3475]	Amino acid index (hydropathy) [data:1506]	Textual format [format:2330]
Tandem2XML (biotools:Tandem2XML)	TPP v5.0.0 Typhoon, Build 201704200132-exported	Sequence coordinate conversion [operation:3434]	Peptide identification [data:0945]	X!Tandem XML [format:3711]	Peptide identification [data:0945]	pepXML [format:3655]
X!Tandem (biotools:xtandem)	2013.06.15.1	Peptide database search [operation:3646]	Mass spectrometry spectra [data:0943]	mzML [format:3244]	Peptide identification [data:0945]	mzIdentML [format:3247], X!Tandem XML [format:3711]
xml2tsv	-	Sequence coordinate conversion [operation:3434]	Peptide identification [data:0945]	mzIdentML [format:3247]	Peptide identification [data:0945]	TSV [format:3475]
