# Supplementary material for: Automated workflow composition in mass spectrometry-based proteomics
Source: Bioinformatics. 2018 Jul 24;35(4):656–64. doi: 10.1093/bioinformatics/bty646 (PMC6378944; doi:10.1093/bioinformatics/bty646)
Supplement: Supplementary Data [file bty646_supp.zip › bty646-suppl_data/bty646_Supplementary_Table_2.xlsx]

## Sheet: Sheet1
GeneTrail2		EnrichNet		gProfiler
ECM-receptor interaction	5.30901e-06	Focal adhesion	7.55522e-08	Platelet activation	2.07e-24
Complement and coagulation cascades	0.000581151	Pathogenic Escherichia coli infection	6.42346e-07	Pathogenic Escherichia coli infection	4.42e-12
Arrhythmogenic right ventricular cardiomyopathy (ARVC)	0.00196303	Regulation of actin cytoskeleton	6.42346e-07	Focal adhesion	2.29e-10
Regulation of actin cytoskeleton	0.00196303	Huntington's disease	5.25094e-06	Endocytosis	2.93e-10
Focal adhesion	0.0022669	Parkinson's disease	6.20815e-06	Regulation of actin cytoskeleton	4.64e-10
Hematopoietic cell lineage	0.00569451	Alzheimer's disease	6.20815e-06	Parkinson's disease	6.71e-09
Small cell lung cancer	0.00654958	Bacterial invasion of epithelial cells	2.18196e-05	Huntington's disease	1.55e-08
Platelet activation	0.00683361	Leukocyte transendothelial migration	0.000177865	Bacterial invasion of epithelial cells	5.21e-08
Amoebiasis	0.0607703	Shigellosis	0.000346604	Phagosome	9.29e-08
HIF-1 signaling pathway	0.0642272	Protein processing in endoplasmic reticulum	0.000346604	Carbon metabolism	1.17e-07
Estrogen signaling pathway	0.090785	Citrate cycle (TCA cycle)	0.00126212	Alzheimer's disease	1.51e-07
Leukocyte transendothelial migration	0.090785	Endocytosis	0.00150832	Tight junction	5.62e-07
Systemic lupus erythematosus	0.101223	Phagosome	0.00158324	Leukocyte transendothelial migration	2.32e-06
Oxytocin signaling pathway	0.11339	Fc gamma R-mediated phagocytosis	0.00250845	Protein processing in endoplasmic reticulum	1.42e-05
Notch signaling pathway	0.139135	Glycolysis / Gluconeogenesis	0.00607779	Shigellosis	1.64e-05
Adipocytokine signaling pathway	0.170021	Adherens junction	0.00636374	Citrate cycle (TCA cycle)	2.19e-05
Endocrine and other factor-regulated calcium reabsorption	0.170021	Tight junction	0.00636374	Glycolysis / Gluconeogenesis	0.00012
Long-term depression	0.170021	Neurotrophin signaling pathway	0.00908151	Antigen processing and presentation	0.000143
Rap1 signaling pathway	0.192507	Oxidative phosphorylation	0.00947477	Proteoglycans in cancer	0.000241
Adherens junction	0.195893	Vascular smooth muscle contraction	0.0186529	Fc gamma R-mediated phagocytosis	0.000301
Tight junction	0.195893	ECM-receptor interaction	0.0202554	Viral carcinogenesis	0.000495
Viral carcinogenesis	0.200371	Antigen processing and presentation	0.0252992	Gap junction	0.000742
Adrenergic signaling in cardiomyocytes	0.213644	Long-term potentiation	0.0295079	cGMP-PKG signaling pathway	0.000788
Amino sugar and nucleotide sugar metabolism	0.213644	'Chemokine signaling pathway	0.0295079	Rap1 signaling pathway	0.0011
PPAR signaling pathway	0.213644	Insulin signaling pathway	0.0389814	Oxidative phosphorylation	0.00115
